# Supplementary material for: Characteristics of Mussels-Derived Carbon Dots and Their Applications in Bio-Imaging and Detection of Riboflavin
Source: Foods. 2022 Aug 14;11(16):2451. doi: 10.3390/foods11162451 (PMC9407624; doi:10.3390/foods11162451)
Supplement: Supplementary file 1 [file foods-11-02451-s001.zip]

Archive with 1 entries (1 files):
- foods-1797966-supplementary.pdf
